# Supplementary material for: Development, Validation, and Application of High-Performance Liquid Chromatography with Diode-Array Detection Method for Simultaneous Determination of Ginkgolic Acids and Ginkgols in Ginkgo biloba
Source: Foods. 2024 Apr 19;13(8):1250. doi: 10.3390/foods13081250 (PMC11049217; doi:10.3390/foods13081250)
Supplement: Supplementary file 1 [file foods-13-01250-s001.zip]

Archive with 1 entries (1 files):
- foods-2928589-supplementary.pdf
